# Supplementary material for: Proteomic analysis of mouse liver lesions at all three stages of Echinococcus granulosus infection
Source: PLoS Negl Trop Dis. 2024 Dec 3;18(12):e0012659. doi: 10.1371/journal.pntd.0012659 (PMC11614251; doi:10.1371/journal.pntd.0012659)
Supplement: S1 Table — (XLSX) [file pntd.0012659.s001.xlsx]

## Sheet: Sheet1
Informations of DEPs that appear in all three stages of infection
Gene name	MW [kDa]	1 month/uninfected Ratio	1 month/uninfected P value	3 months/uninfected Ratio	3 months/uninfected P value	6 months/uninfected Ratio	6 months/uninfected P value	Subcellular localization
Igkc	11.934	1.952	0.000459369	2.654	7.01952e-05	2.906	0.000369304	extracellular
Ighg1	35.704	5.871	0.00014579	8.324	8.22444e-05	4.05	0.00178301	extracellular
Ighm	49.971	1.603	5.77544e-05	4.635	2.36432e-07	4.588	2.20387e-06	nucleus
Mtnd5	68.474	0.637	0.038798	0.524	0.00763611	0.243	0.000426356	plasma membrane
Lgals1	14.866	1.549	0.000905231	3.014	1.3257e-05	3.819	0.000101432	extracellular
Pkm	57.844	1.768	4.16687e-05	3.257	6.85172e-05	5.024	2.31854e-06	cytoplasm
H4c1	11.367	1.524	0.000122834	0.495	0.000777456	0.566	0.0015857	nucleus
Actc1	42.019	0.567	0.00105137	2	0.000256214	22.524	1.24634e-06	cytoskeleton
Col6a2	110.33	1.744	0.000511698	4.192	1.0135e-05	1.981	0.00208409	extracellular
Hp	38.752	0.6	0.000894799	0.497	0.00155547	0.615	0.00612535	extracellular
Selenbp2	52.609	0.656	6.36431e-05	0.536	0.000145533	0.55	0.00039228	cytoplasm

## Sheet: Sheet2
12 DEPs appeared only in 1 month after infection										507 DEPs appeared only in 6 months after infection
Plin2	Sult2a2	Sult2a1	H3c1	Clec4f	H3c2	Etnppl				Gucy2d	Slk	Ncl	Asgr2	Septin2	Rab8a	Ywhaz	Ptcd3	Mrc1	Ahcyl1	Fermt2	Hdhd5	Fis1	Ptms	Ndufs3	Slc25a13
Mgst3	Csad	Rnase4	Elovl2	Tapbp						Ttn	Pgrmc1	Pgk1	Uox	Pxmp2	Lrpap1	Ppp2ca	Cul4a	Pzp	Mogs	Afg3l2	Kmo	Cisd2	Hint2	Hoga1	Clic4
										Mup18	Atp2a2	Hist1h2bp	Ptma	Cox6a1	Atp5mj	Phb	Myl12b	Srsf2	Dnph1	Eif3b	Cbs	Bzw1	Chordc1	Etfb	Rdh11
										Rbm25	Eef1b	Lamp1	Marcks	H1-4	Cox17	Csnk2b	Echdc2	Dag1	Zmpste24	Gfm1	Hpx	Ndufb4	Aacs	Mettl7b	Dnaja2
6 DEPs appeared both in 1 month and 3 months after infection										Xpnpep3	Hmox2	Pfkl	Fkbp1a	H1-3	Atp5f1b	Ube2l3	Sec24a	Ssr4	Pelo	Galm	Atl3	Nipsnap3b	Ephx1	Parva	Acot3
Col1a1	Gsn	Lgals3	Cyp17a1	Col1a2	Iigp1					Dsp	Nmt1	Fabp1	Man2a1	Akr1b1	Cd38	Ywhaq	Eif3j1	Tsn	Flnb	Pdxk	Abhd3	Pcyox1	Atp5f1d	Dpys	Adh4
										Numa1	Epb41l2	Ca1	Map4	Cfl2	Cyp2c38	Ywhah	Pdap1	Ndrg1	Bdh1	Agpat2	Macrod1	Denr	Cul2	Mvp	Vps29
										Capn2	Pdlim1	Gpd1	Gjb1	Adss2	Cyp2c39	Stim1	Gpd1l	Fkbp3	Lpp	Tat	Ppp6r3	Ndufb9	Syap1	Cars1	Acox1
3 DEPs appeared both in 1 month and 6 months after infection										Bin1	Dhcr7	Rps16	Apex1	Myo1b	Tm9sf2	Hint1	Tubal3	Ugt1a9	Acnat2	Acat1	Mtarc2	Atp5pb	Synj2bp	Mesd	Esd
H3-3a	Oat	Fabp5								Dpysl2	Capns1	Rpsa	Marcksl1	Gsr	Idi1	Usp9x	Lrrfip1	Mapk3	Gpt2	Sec14l4	Sf3b5	Acot13	Nop56	Cse1l	Dstn
										Metap2	Dync1i2	Calr	Grn	Gfpt1	Ptpa	Idh3g	Itga1	Ugt1a1	Sephs1	Hyi	Taldo1	Rer1	Acad8	Hrg	Ptges3
										Kng1	Lamtor3	Nme1	Dpp4	Pfkm	Pcbp1	Naca	Ddx17	Spr	Iars2	Tmed4	Psmd6	Ywhab	Prps1	Sdf2l1	Mpdu1
46 DEPs appeared only in 3 months after infection										Casp6	Cyp4a10	Gstm2	Ptpn6	Gstm5	Romo1	Cct6a	Acaca	Maoa	Sgta	Sdsl	Lims1	Ndufab1	Iscu	Rnf114	Psmb2
Slc22a1	Msn	Fdft1	Rpl23	Cd163	Rpl10	Rpl4				Dctn1	Idh1	Ldhb	Ahsg	Inpp1	Nploc4	Rpl36a	Myl6	Ugt1a6	Eif2a	Gstm4	Eif3m	Atp6v1g1	Dusp3	Tm9sf3	Hebp1
Sult3a1	S100a8	Cdo1	Rps26	Gm4952	Col14a1	Cnn3				Prdx4	Gnpda1	Ass1	Vtn	Ppm1a	Rab5b	Rhog	Grb2	H2ac21	Psmd5	Ces1	Actr3	Ndufb7	Dnajb4	Palld	Myo1c
H2-Aa	Mug1	Rpl26	Rpl30	Mapre1	Nhlrc2	Prelp				Pex5	Cope	Ctsa	Fkbp4	Psma2	Chp1	Khk	Csnk2a1	H2ac20	Ipo5	Dhcr24	Pdxdc1	Slc25a11	U2af1	Gnpnat1	Ccs
Serpina3k	Fbl	Rpl27	Rpl22	Lcp1	Hmgcs1	Npc2				Psmb1	Dhfr	Ptbp1	Des	Hsd17b8	Rab10	Sephs2	Gcdh	FAM120A	Pdhx	Rnpep	Dctn2	Uqcrfs1	Snx5	Pdk2	Pygm
Fth1	G6pc1	Rps7	Vasp	Ces3a	Fdps					Gsto1	Mtco2	Ugt2b17	Ssb	Hsd11b1	Pcbd1	Anxa11	Serpinb6	Npepl1	Eea1	Myh9	Dnajb11	Fam136a	Efhd2	Uchl3	Uchl5
Cyp2a5	Rpl5	Snrpd1	Egfr	Ddx58	Atp5mg					Phb2	mt-Co3	Ppia	Serpinc1	Gdi1	Dad1	Fhl1	Stip1	Cpsf6	Qars1	Ppcs	Cds2	Urah	Spcs1	Adrm1	Preb
Rps2	Hsd17b2	Rpl23a	Serpina6	Cyp2c54	Ist1					Ddt	Hprt1	Tpi1	Wars1	Csrp3	Ywhag	Gclc	Vdac3	Sri	Metap1	Pafah2	Eif2s2	Atic	Cnpy3	Arl6ip1	Ctsz
										Purb	--	Hspa1b	Cyp2f2	Atp6v1e1	Rps8	Lypla1	Rbbp7	Tnpo3	Gmppb	Nit1	Dhrs4	Ddah1	Phyhd1	Hmgn5	Nme3
										Kpna3	Fabp4	F2	Asgr1	Cast	Rps18	Apoa1	Hars1	Bckdhb	Sec62	Psmd2	Etfa	Hnrnpa0	Iah1	Txnrd2	Timm9
72 DEPs appeared both in 3 months and 6 months after infection										Capn1	Cfb	Cox4i1	Usp4	Rpl9	Snrpd2	Rsu1	Cdc37	Ckmt2	Gphn	Rab14	Gps1	Manf	Prkar1a	Bag3	Ehd1
Anxa3	Cyp2d9	Adss1	Rps23	Rpl8	Vat1	Ndufs8	Rpl34	Mup2		Bhmt	Mb	Plg	Rab21	Gss	Snrpd3	Nme2	Gstt2	Snx6	Qdpr	Acly	Kars1	Dhrs7	Rpn2	Usp14	Gstz1
Coro1a	Rpl7a	Bgn	Rps11	Ugt1a2	Cyp3a11	Ces3b	Gatm	Rpl3		Psmd14	Got1	Gc	Rab18	Hdgf	Rbx1	Ctnnb1	Cp	Ecpas	Acot4	Hnmt	Srrt	Tecr	Acot12	Cyp3a41a	Ddx39b
Aldoa	Scd1	Dcn	Rpl18a	Csrp1	Cyp3a16	Lap3	Cyp27a1	Rps14		Gstm6	Cfh	Fech	Pdha1	Sult1a1	Gnb2	Ckb	Psap	Nup98	Acaa2	Snx9	Rtn4	Blvra	Cmpk1	Stard10	Clic1
Apoa4	Rpl27a	Ftl1	Rps6	Rps3a	Tpm4	Tspan31	Rpl38	Rpl32		Nudc	Ttr	Serpina1b	Canx	Pitpna	Pafah1b1	Acp5	Igbp1	Rps27	Golim4	Rnh1	Arhgdia	Tpd52l2	Gnai3	Hao2	Uso1
Anxa2	Rpl7	Rpl6	Rps15	Rbp1	Rab35	Cotl1	Pxmp4	Thrsp		Calu	Alb	Mov10	Ap1m1	Slc16a1	Tpt1	Pc	Hspa4	Slc39a14	Tmx3	Gne	Tomm22	Uqcrc1	Ssr3	Rhoa	Plpbp
Fcgr2	Rpl13a	Tbca	Rps24	Col6a1	Rps9	Tmem14c	Iqgap1	Flna		Aldh1a7	S100a10	Pnp	Mbl1	Cnbp	Mpc1	Ambp	Hadh	Mindy1	Cps1	Fubp1	Rpl17	Ola1	Paics	Prep
Anxa1	Serpinh1	Lum	Rps25	Myh1	Lss	Rpl14	Add1	Serpinb1a		Gamt	Apoe	Ces1c	Cap1	Rad23b	Dnaja1	Cd36	Glg1	Haao	Ufl1	Spryd4	Ndufc2	Naxd	Nudt12	Sult1b1
H1-0	Vim	Tnks1bp1	Cycs	Arhgdib	Rpl24	Rpl15	Macroh2a1	Tagln2		Cyp2j5	Sod1	Gsta4	Tfam	Adsl	Hspd1	Npepps	Kif5b	Actn1	Txnl1	Eif3h	Pgls	Gars1	Cyb5r3	Fbp1
										Aox1	Itgb1		Rpl28	Hmgcs2	Eif4e	Pepd	Pdcd4	Otub1	Nat8f2	Gcsh	Uqcrq	Pdhb	Mecr	Gnmt
