# Supplementary material for: Proteomic analysis of mouse liver lesions at all three stages of Echinococcus granulosus infection
Source: PLoS Negl Trop Dis. 2024 Dec 3;18(12):e0012659. doi: 10.1371/journal.pntd.0012659 (PMC11614251; doi:10.1371/journal.pntd.0012659)
Supplement: S2 Table — (XLSX) [file pntd.0012659.s002.xlsx]

## Sheet: Sheet1
Information on DEPs localized to the cytoskeleton and peroxisome
Time	Subcellular localization	Protein accession	Protein description	Gene name	Regulated Type	MW [kDa]
early	cytoskeleton	P68033	Actin, alpha cardiac muscle 1 OS=Mus musculus OX=10090 GN=Actc1 PE=1 SV=1	Actc1	Down	42.019
middle	cytoskeleton	P68033	Actin, alpha cardiac muscle 1 OS=Mus musculus OX=10090 GN=Actc1 PE=1 SV=1	Actc1	Up	42.019
middle	peroxisome	Q8BZW8	NHL repeat-containing protein 2 OS=Mus musculus OX=10090 GN=Nhlrc2 PE=1 SV=1	Nhlrc2	Up	78.429
later	cytoskeleton	Q8BGG9	Acyl-coenzyme A amino acid N-acyltransferase 2 OS=Mus musculus OX=10090 GN=Acnat2 PE=1 SV=1	Acnat2	Up	46.595
later	cytoskeleton	Q3UX10	Tubulin alpha chain-like 3 OS=Mus musculus OX=10090 GN=Tubal3 PE=2 SV=2	Tubal3	Up	49.988
later	cytoskeleton	Q8QZR1	Tyrosine aminotransferase OS=Mus musculus OX=10090 GN=Tat PE=1 SV=1	Tat	Up	50.565
later	cytoskeleton	P60335	Poly(rC)-binding protein 1 OS=Mus musculus OX=10090 GN=Pcbp1 PE=1 SV=1	Pcbp1	Up	37.497
later	cytoskeleton	P68033	Actin, alpha cardiac muscle 1 OS=Mus musculus OX=10090 GN=Actc1 PE=1 SV=1	Actc1	Up	42.019
later	peroxisome	P17717	UDP-glucuronosyltransferase 2B17 OS=Mus musculus OX=10090 GN=Ugt2b17 PE=1 SV=1	Ugt2b17	Down	60.855
later	peroxisome	Q62165	Dystroglycan OS=Mus musculus OX=10090 GN=Dag1 PE=1 SV=4	Dag1	Up	96.904
