# Supplementary material for: Proteomic analysis of mouse liver lesions at all three stages of Echinococcus granulosus infection
Source: PLoS Negl Trop Dis. 2024 Dec 3;18(12):e0012659. doi: 10.1371/journal.pntd.0012659 (PMC11614251; doi:10.1371/journal.pntd.0012659)
Supplement: S3 Table — (XLSX) [file pntd.0012659.s003.xlsx]

## Sheet: Sheet1
Partial proteomic data of validated proteins
Protein accession	Protein description	Gene name	MW [kDa]	1 month/uninfected Ratio	1 month/uninfected P value	3 months/uninfected Ratio	3 months/uninfected P value	6 months/uninfected Ratio	6 months/uninfected P value	Subcellular localization	KEGG KO No.	the ratio of β-actin in uninfected group-1	the ratio of β-actin in uninfected group-2	the ratio of β-actin in uninfected group-3	the ratio of β-actin in infected group-1	the ratio of β-actin in infected group-2	the ratio of β-actin in infected group-3
WB
Q04857	Collagen alpha-1(VI) chain OS=Mus musculus OX=10090 GN=Col6a1 PE=1 SV=1	Col6a1	108.49	1.481	0.0001987	3.283	2.99506e-06	2.445	2.06994e-05	extracellular	K06238	0.413936	0.509468	0.424458	0.816015	1.0546	1.03031
P47857	ATP-dependent 6-phosphofructokinase, muscle type OS=Mus musculus OX=10090 GN=Pfkm PE=1 SV=3	Pfkm	85.268	0.785	0.877294	1.168	0.583604	23.147	0.00129845	cytoplasm	K00850	0.295272	0.345002	0.499994	0.634531	1.24882	1.18404
Q63844	Mitogen-activated protein kinase 3 OS=Mus musculus OX=10090 GN=Mapk3 PE=1 SV=5	Mapk3	43.066	1.001	0.994489	1.461	0.00404599	2.205	0.00224278	cytoplasm	K04371	0.483142	0.399979	0.24918	1.04514	1.00306	1.06585
P05064	Fructose-bisphosphate aldolase A OS=Mus musculus OX=10090 GN=Aldoa PE=1 SV=2	Aldoa	39.355	1.396	0.00720506	1.81	0.000427416	4.533	9.71573e-06	cytoplasm	K01623	0.860858	0.628705	0.592381	1.01884	1.06276	1.13397
P16125	L-lactate dehydrogenase B chain OS=Mus musculus OX=10090 GN=Ldhb PE=1 SV=2	Ldhb	36.572	0.996	0.994382	1.117	0.204032	25.206	0.00221976	cytoplasm	K00016	0.379867	0.28611	0.442217	0.831687	1.04197	1.09163
